# Supplementary material for: Effectiveness of interventions to address different types of vulnerabilities in community‐dwelling older adults: An umbrella review
Source: Campbell Syst Rev. 2023 May 9;19(2):e1323. doi: 10.1002/cl2.1323 (PMC10168691; doi:10.1002/cl2.1323)
Supplement: Supplementary file 8 — Supporting information. [file CL2-19-e1323-s002.xlsx]

## Sheet: map of duplicate studi mapping
	Anton et al. (2017)	Arantes et al. (2009)	Burton et al. (2019)	Franck et al. (2016)	Frost et al. (2017)	Hagan et al. (2014)	Kelaiditi et al. (2014)	Khoshravi et al. (2016)	Liao et al. (2018)	Looman et al. (2019)	Pool et al. (2017)	Shvedko et al. (2018)	Sims- Gould et al. (2017)	Puts et al. (2017)	Dedeyne et al. (2017)	Coll-Planas et al. (2017)	Snodwen et al. (2015)	Cohen- Mansfield & Perach (2015)	Theou et al. (2011)	Walters et al. (2017)	Fu et al. (2022)	Tricco et al. (2022)	Ibrahim et al. (2022)	Heins et al. (2021)	Wister et al. (2021)	Smith et al. (2019)	Li et al. (2022)
Bonnefoy 2003	x								x
Rydwik 2008	x														x				x
Tieland 2012	x								x						x
Kim 2013	x						x
Ng 2015	x													x	x
Bean 2004	x																		x
Kwon 2015	x				x									x	x
Binder 2005	x																		x
Binder 2002		x			x									x					x
Gill 2002		x																	x
Chandler 1998		x																	x
Ehsani 2003		x																	x
Worm 2001		x																	x
Chin A Paw 2001		x							x						x				x
Chin A Paw 2002		x													x				x
de Jong 2000		x													x				x
de Jong 2000		x													x				x
Helbostad 2004		x																	x
Brown 2000		x			x														x
Gill 2003		x												x					x
Sato 2007		x										x
Parsons 2013			x										x
Tuntland 2015			x										x
Gleibs 2011				x		x
Kahlbaugh 2011				x		x		x																x	x
Daniel 2012					x		x
Martina 2006						x												x
Routasalo 2009						x										x		x					x
Dickens 2011						x												x
Banks 2008						x		x
Tsai 2011						x		x
Chan 2013							x					x
Slegers 2008								x										x			x			x	x
Fokkema 2007								x										x
Bickmore 2005								x										x						x	x
Robinson 2013								x								x
Ikeda 2016									x						x
Kim 2015									x					x	x
Melis 2008										x			x
Rejeski 2014											x	x
Collins 2006											x							x
Ollonqvist 2008												x						x					x
Chan 2012														x	x
Tarazona-Santabalbina 2016														x	x
Chin A Paw 2000															x				x
de Jong 1999															x				x
de Jong 2001															x				x
de Jong 2001															x				x
Hennessey 2001															x				x
Stewart 2001																	x	x
Heller 1991																					x
Jing 2018																					x						x
White 2002
Kremers 2006
Andersson 1985																x							x
Ballantyne 2010								x																x	x
Woodward 2011								x																x	x
Ring 2015								x																x
Blazun 2012								x																	x
Czaja 2018																								x	x
Goumopoulos 2017																								x	x
Mullins 2020																								x	x
Neil-Sztramko 2020																								x	x
Chan 2017												x															x

## Sheet: All studies
Anton et al. (2017)	Arantes et al. (2009)	Burton et al. (2019)	Franck et al. (2016)	Frost et al. (2017)	Hagan et al. (2014)	Kelaiditi et al. (2014)	Khoshravi et al. (2016)	Liao et al. (2018)	Looman et al. (2019)	Pool et al. (2017)	Shvedko et al. (2018)	Sims- Gould et al. (2017)	Puts et al. (2017)	Dedeyne et al. (2017)	Coll-Planas et al. (2017)	Snodwen et al. (2015)	Cohen- Mansfield & Perach (2015)	Theou et al. (2011)	Walters et al. (2017)	Fu et al. (2022)	Tricco et al. (2022)	Wister et al. (2021)	Ibrahim et al. (2022)	Heins et al. (2021)	Smith et al. (2019)	Li et al. (2022)
Gray-Donald 1995	Ota 2007	Burton 2013	Chiang 2010	Binder 2002	Anstadt Byster 2009	Kim 2013	Cotton 2013	Bonnefoy 2003	Béland 2006	Rejeski 2014	Brocki 2014	Avlund 2002	Binder 2002	Chan 2012	Saito 2012	Stewart 2001	Bickmore 2005	Gill 2002	Jamsen 2016	Heller 1991	Cohen 2006	Applebaum 2019	Clarke 1992	Ballantyne 2010		Chan 2017
Bonnefoy 2003	Binder 2002	Burton 2014	Gleibs 2011	Brown 2000	Creswell 2012	Serra-Prat 2013	Woodward 2011	Carlsson 2011	Bleijenberg 2014	Fried 2004	Chan 2010	Comans 2010	Cameron 2013	Chin A Paw 2000	Mantovani 1996	Heller 1991	Fokkema 2007	Gill 2003	Lee 2014	Mountain 2014	Scharlach 2015	Arnaert & Deleside 2007	Pynnönen 2018	Biniok 2015		Hu 2017
Rydwik 2008	Latham 2003	Danilovitch 2017	Kahlbaugh 2011	Daniel 2012	Gleibs 2011	Talegawkar 2012	White 2002	Chin A Paw 2001	Drubbel 2014	Parisi 2015	Chan 2017	Courtney 2012	Cesari 2015	Chin A Paw 2001	McCuven 1999	Jette 1996	de Craen 2006	Gill 2004	Mohler 2016	Jing 2018	Franse 2018	Baez 2017	Mortimer 2012	Bowes 2012		Jing 2018
Villareal 2011	Gill 2002	Danilovitch 2017	Tse 2010a	Drey 2012	Iecovich 2012	Bollwein 2013a	Slegers 2008	de Jone 1999	Burns 1995	Taylor-Pillae 2006	Chan 2013	Cunliffe 2004	Chan 2012	Chin A Paw 2002	Robinson 2013	Tsutsumi 1997	Cohen 2006a	Peduzzi 2007	Shardell 2012	Slegers 2008	Dolovich 2019	Ballantyne 2010	Johnson 2018	Cornejo 2013		Tse 2011
Aleman-Mateo 2012	Sullivan 2005	King 2012	Travers 2010	Kwon 2015	Kremers 2007	Bollwein 2013b	Blazun 2012	Dirks 2017	Burns 2000	Batra 2008-2009	Chien 2005	Donald 1995	Gill 2003	de Jong 1999	Pitkala 2009		Collins 2006b	de Jong 1999				Bickmore 2005	White 2002	Airola 2020		Chang 2019
Tieland 2012b	Chandler 1998	Parsons 2013	Travers 2011	Lustosa 2011	Martina 2006	Smit 2013	Fokkema 2007	Ikeda 2016	Dalby 2000	Collins 2006	Courneya 2003	Kjerstad 2015	Gine-Garriga 2010	de Jong 2000a	Routasalo 2009		Cox 2007	de Jong 2000a				Blazun 2012	Routasalo 2009	Breck 2018		Fu 2013
Kim 2012	LaStayo 2003	Renehan 2019		Upatising 2013	Routasalo 2009	Smit 2012	Sar 2012	Kim 2015	De Stampa 2014		Courneya 2011	Lewin 2013	Gustafsson 2012	de Jong 2000b	Andersson 1985		Rook 2003	de Jong 2000b				Blusi 2013	Ollonqvist 2008	Burmeister 2016		Hang 2011
Kim 2013	Ehsani 2003	Saeterbakken 2018			Winnigham 2007	Fairhall 2012	Bradley 2003	Tieland 2012	Ekdahl 2016		Cress 1999	Lewin 2014	Kim 2015	de Jong 2001a			Routasalo 2009	de Jong 2001				Blusi 2015	Kremers 2006	Chi 2017		Hong 2016
Bauer 2015	Worm 2001	Stevens-Lapsley 2016			Butler 2006	Daniel 2012	Toepoel 2013	Yamada 2015	Engelhardt 1996		Daley 2007	Lewin 2016	Kwon 2015	de Jong 2001b			Slegers 2008	de Jong 2001				Choi 2020	Kocken and Voorham 1998	Cutler 2015		Jing 2015
Ng 2015	Chin A Paw 2002	Tuntland 2015			Dickens 2011	Bennett 2013	Cotten 2014	Zak 2009	Toseland 1996		de Vreede 2007	Martin 1994	Li 2010	Hennessey 2001			Swindell 1996	Chin A Paw 2000				Czaja 2018	Ichida 2013	Hemberg 2018		Li 2019a
Bean 2004	Chin A Paw 2001	Bamgbade 2016			Greaves 2006	Roland 2012	Sum 2008		O'Donnel 1997		Devereux 2005	Melis 2008	Ng 2015	Ikeda 2016			Dickens 2011	Chin A Paw 2001				Fields 2020	Baumgarten 1988	Judges 2017		Li 2019b
Giné-Garriga 2010	de Jong 2000a	Burton 2014			Banks 2008	Chan 2013	James 2013		Fairhall 2015		Evcik 2002	Parsons 2013	Tarazona-Santabalbina 2016	Kenny 2010			Morrow-Howell 1998	Chin A Paw 2002				Fokkema & Knipscheer 2007	Shinkai 2016	O’Brien 2016		Su 2016
Cadore 2014	de Jong 2000b	Burton 2018			Bell 2011		Erickson 2011		Gagnon 1999		Garcia-Martinez 2012	Senior 2014	Mitoku 2014	Kim 2015			McAuley 2000	Binder 2002				Goumopoulos 2017	Mulligan and Bennett 1978	Unbehaun 2018		Yang and Xu 2013
Fairhall 2014	Helbostad 2004	Gallagher 2013			Kahlbaugh 2011		Hutto 2014		Gray 2010		Hongo 2007	Tinetti 2002	Yamada 2012	Kwon 2015			Stewart 2001	Binder 2005				Kahlbaugh 2011	Martina and Stevens 2006	Bickmore 2005		Ye 2019
Kwon 2015	Brown 2000	Henwood 2019			Meyer 2010		Bell 2013		Hébert 2008		Huang 2011	Tuntland 2015		Luger 2016			Tesch-Römer 1997	Ehsani 2003				Knowles 2017	Andersson 1985	Kahlbaugh 2011		Yi 2012
Tieland 2012a	Gill 2003	Kwok 2014			Sum 2009		Aarts 2014		Hébert 2010		Iliffe 2014			Ng 2015			Kremers 2006	Villareal 2004				Larsson 2016	Richeson and Thorson 2002	Slegers 2008		Zhou 2014
Villareal 2006	Mann 1999	Muramatsu 2018			Tsai 2011		Ballantyne 2010		Hinkka 2007		Imayama 2011			Rydwik 2008			Ollonqvist 2008	Rydwik 2008				LI 2017	Cattan 2011	Woodward 2011		He 2016
Binder 2005	Sato 2007	Park 2014					Brandtz 2012		Kehusmaa 2010		Kamegaya 2014			Rydwik 2010a			Stevens 2006	Brown 2000				Morton 2018	Teater and Baldwin 2014	Czaja 2018		Shi 2016
Rondanelli 2016							Bickmore 2005		Kerse 2014		Katznelson 2006			Rydwik 2010b			Stewart 2001	Helbostad 2004				Mullins 2020	Blusi 2018	Goumopoulos 2017
							Kanamori 2002		Kono 2012		Kerse 2010			Lammes 2012			Wikström 2002	Vestergaard 2008				Neil-Sztramko 2020	Sehrawat 2017	Jansen-Kosterink 2020
							Beer 2011		Kono 2013		Kovacs 2013			Tarazona-Santabalbina 2016			Martina 2006	Rejeski 2008				Slegers 2008	Middling 2011	Matz-Costa 2018
							Ring 2013		Kono 2016		Kutner 1997			Tieland 2012			Savikko 2009	Rincon 1996				Tkatch 2020	Friedman 2017	Myhre 2017
							Banks 2008		Kristensson 2010		Maki 2012			van de Rest 2014				Worm 2001				Tomasino 2017	Cohen 2007	Neil-Sztramko 2020
							Robinson 2013		Möller 2014		Mutrie 2012							Frederiksen 2003				Van der Heide 2012		Yu 2019
							Kanamori 2003		Sandberg 2015a		Okamoto 2007							Chandler 1998				Woodward 2011		Vanoh 2019
							Ring 2015		Sandberg 2015b		Oken 2006							Hennessey 2001				Woodward 2013		Engelbrecht 2015
							Kahlbaugh 2011		Leung 2010		Ollonqvist 2008							Bean 2004						Hind 2014
							Weinert 2008		Looman 2014		Park 2011							Yarasheski 1999						Mellor 2008
							Hill 2006		Makai 2015		Reid 2010							Schulte 2001						Ring 2015
							Arnaert 2007		Looman 2016a		Rejeski 2014							Greiwe 2001						Arthanat 2016
							Tsai 2011		Looman 2016b		Salvetti 2008							Mitani 2008						Emas 2018
							Van de Heide 2012		Melis 2008a		Sato 2007													Lee 2018
							O'Connor 2014		Melis 2008b		Saxton 2011													Mullins 2020
									Metzelthin 2013		Sims 2006													Ware 2017
									Metzelthin 2015		Singh 1997													Zaine 2019
									Montgomery 2003		Stiggelbout 2004
									Morishita 1998		Tang 2010
									Boult 2001		Turner 2011
									Reuben 1999
									Rockwood 2000
									Rubenstein 2007
									Ruikes 2015
									Schraeder 2008
									Shapiro 2002
									Tourigny 2004
									Van Leeuwen 2015

## Sheet: unique primary studies
study ID
Gray-Donald 1995
Bonnefoy 2003
Rydwik 2008
Villareal 2011
Aleman-Mateo 2012
Tieland 2012b
Kim 2012
Kim 2013
Bauer 2015
Ng 2015
Bean 2004
Giné-Garriga 2010
Cadore 2014
Fairhall 2014
Kwon 2015
Tieland 2012a
Villareal 2006
Binder 2005
Rondanelli 2016
Ota 2007
Binder 2002
Latham 2003
Gill 2002
Sullivan 2005
Chandler 1998
LaStayo 2003
Ehsani 2003
Worm 2001
Chin A Paw 2002
Chin A Paw 2001
de Jong 2000a
de Jong 2000b
Helbostad 2004
Brown 2000
Gill 2003
Mann 1999
Sato 2007
Burton 2013
Burton 2014
Danilovitch 2017
Danilovitch 2017
King 2012
Parsons 2013
Renehan 2019
Saeterbakken 2018
Stevens-Lapsley 2016
Tuntland 2015
Bamgbade 2016
Burton 2014
Burton 2018
Gallagher 2013
Henwood 2019
Kwok 2014
Muramatsu 2018
Park 2014
Chiang 2010
Gleibs 2011
Kahlbaugh 2011
Tse 2010a
Travers 2010
Travers 2011
Binder 2002
Brown 2000
Daniel 2012
Drey 2012
Kwon 2015
Lustosa 2011
Upatising 2013
Anstadt Byster 2009
Creswell 2012
Gleibs 2011
Iecovich 2012
Kremers 2007
Martina 2006
Routasalo 2009
Winnigham 2007
Butler 2006
Dickens 2011
Greaves 2006
Banks 2008
Bell 2011
Kahlbaugh 2011
Meyer 2010
Sum 2009
Tsai 2011
Kim 2013
Serra-Prat 2013
Talegawkar 2012
Bollwein 2013a
Bollwein 2013b
Smit 2013
Smit 2012
Fairhall 2012
Daniel 2012
Bennett 2013
Roland 2012
Chan 2013
Cotton 2013
Woodward 2011
White 2002
Slegers 2008
Blazun 2012
Fokkema 2007
Sar 2012
Bradley 2003
Toepoel 2013
Cotten 2014
Sum 2008
James 2013
Erickson 2011
Hutto 2014
Bell 2013
Aarts 2014
Ballantyne 2010
Brandtz 2012
Bickmore 2005
Kanamori 2002
Beer 2011
Ring 2013
Banks 2008
Robinson 2013
Kanamori 2003
Ring 2015
Kahlbaugh 2011
Weinert 2008
Hill 2006
Arnaert 2007
Tsai 2011
Van de Heide 2012
O'Connor 2014
Bonnefoy 2003
Carlsson 2011
Chin A Paw 2001
de Jone 1999
Dirks 2017
Ikeda 2016
Kim 2015
Tieland 2012
Yamada 2015
Zak 2009
Béland 2006
Bleijenberg 2014
Drubbel 2014
Burns 1995
Burns 2000
Dalby 2000
De Stampa 2014
Ekdahl 2016
Engelhardt 1996
Toseland 1996
O'Donnel 1997
Fairhall 2015
Gagnon 1999
Gray 2010
Hébert 2008
Hébert 2010
Hinkka 2007
Kehusmaa 2010
Kerse 2014
Kono 2012
Kono 2013
Kono 2016
Kristensson 2010
Möller 2014
Sandberg 2015a
Sandberg 2015b
Leung 2010
Looman 2014
Makai 2015
Looman 2016a
Looman 2016b
Melis 2008a
Melis 2008b
Metzelthin 2013
Metzelthin 2015
Montgomery 2003
Morishita 1998
Boult 2001
Reuben 1999
Rockwood 2000
Rubenstein 2007
Ruikes 2015
Schraeder 2008
Shapiro 2002
Tourigny 2004
Van Leeuwen 2015
Rejeski 2014
Fried 2004
Parisi 2015
Taylor-Pillae 2006
Batra 2008-2009
Collins 2006
Brocki 2014
Chan 2010
Chan 2017
Chan 2013
Chien 2005
Courneya 2003
Courneya 2011
Cress 1999
Daley 2007
de Vreede 2007
Devereux 2005
Evcik 2002
Garcia-Martinez 2012
Hongo 2007
Huang 2011
Iliffe 2014
Imayama 2011
Kamegaya 2014
Katznelson 2006
Kerse 2010
Kovacs 2013
Kutner 1997
Maki 2012
Mutrie 2012
Okamoto 2007
Oken 2006
Ollonqvist 2008
Park 2011
Reid 2010
Rejeski 2014
Salvetti 2008
Sato 2007
Saxton 2011
Sims 2006
Singh 1997
Stiggelbout 2004
Tang 2010
Turner 2011
Avlund 2002
Comans 2010
Courtney 2012
Cunliffe 2004
Donald 1995
Kjerstad 2015
Lewin 2013
Lewin 2014
Lewin 2016
Martin 1994
Melis 2008
Parsons 2013
Senior 2014
Tinetti 2002
Tuntland 2015
Binder 2002
Cameron 2013
Cesari 2015
Chan 2012
Gill 2003
Gine-Garriga 2010
Gustafsson 2012
Kim 2015
Kwon 2015
Li 2010
Ng 2015
Tarazona-Santabalbina 2016
Mitoku 2014
Yamada 2012
Chan 2012
Chin A Paw 2000
Chin A Paw 2001
Chin A Paw 2002
de Jong 1999
de Jong 2000a
de Jong 2000b
de Jong 2001a
de Jong 2001b
Hennessey 2001
Ikeda 2016
Kenny 2010
Kim 2015
Kwon 2015
Luger 2016
Ng 2015
Rydwik 2008
Rydwik 2010a
Rydwik 2010b
Lammes 2012
Tarazona-Santabalbina 2016
Tieland 2012
van de Rest 2014
Saito 2012
Mantovani 1996
McCuven 1999
Robinson 2013
Pitkala 2009
Routasalo 2009
Andersson 1985
Stewart 2001
Heller 1991
Jette 1996
Tsutsumi 1997
Bickmore 2005
Fokkema 2007
de Craen 2006
Cohen 2006a
Collins 2006b
Cox 2007
Rook 2003
Routasalo 2009
Slegers 2008
Swindell 1996
Dickens 2011
Morrow-Howell 1998
McAuley 2000
Stewart 2001
Tesch-Römer 1997
Kremers 2006
Ollonqvist 2008
Stevens 2006
Stewart 2001
Wikström 2002
Martina 2006
Savikko 2009
Gill 2002
Gill 2003
Gill 2004
Peduzzi 2007
de Jong 1999
de Jong 2000a
de Jong 2000b
de Jong 2001
de Jong 2001
Chin A Paw 2000
Chin A Paw 2001
Chin A Paw 2002
Binder 2002
Binder 2005
Ehsani 2003
Villareal 2004
Rydwik 2008
Brown 2000
Helbostad 2004
Vestergaard 2008
Rejeski 2008
Rincon 1996
Worm 2001
Frederiksen 2003
Chandler 1998
Hennessey 2001
Bean 2004
Yarasheski 1999
Schulte 2001
Greiwe 2001
Mitani 2008
Jamsen 2016
Lee 2014
Mohler 2016
Shardell 2012
Heller 1991
Mountain 2014
Jing 2018
Slegers 2008
Cohen 2006
Scharlach 2015
Franse 2018
Dolovich 2019
Clarke 1992
Pynnönen 2018
Mortimer 2012
Johnson 2018
White 2002
Routasalo 2009
Ollonqvist 2008
Kremers 2006
Kocken and Voorham 1998
Ichida 2013
Baumgarten 1988
Shinkai 2016
Mulligan and Bennett 1978
Martina and Stevens 2006
Andersson 1985
Richeson and Thorson 2002
Cattan 2011
Teater and Baldwin 2014
Blusi 2018
Sehrawat 2017
Middling 2011
Friedman 2017
Cohen 2007
Ballantyne 2010
Biniok 2015
Bowes 2012
Cornejo 2013
Airola 2020
Breck 2018
Burmeister 2016
Chi 2017
Cutler 2015
Hemberg 2018
Judges 2017
O’Brien 2016
Unbehaun 2018
Bickmore 2005
Kahlbaugh 2011
Slegers 2008
Woodward 2011
Czaja 2018
Goumopoulos 2017
Jansen-Kosterink 2020
Matz-Costa 2018
Myhre 2017
Neil-Sztramko 2020
Yu 2019
Vanoh 2019
Engelbrecht 2015
Hind 2014
Mellor 2008
Ring 2015
Arthanat 2016
Emas 2018
Lee 2018
Mullins 2020
Ware 2017
Zaine 2019
Chan 2017
Hu 2017
Jing 2018
Tse 2011
Chang 2019
Fu 2013
Hang 2011
Hong 2016
Jing 2015
Li 2019a
Li 2019b
Su 2016
Yang and Xu 2013
Ye 2019
Yi 2012
Zhou 2014
He 2016
Shi 2016
Applebaum 2019
Arnaert & Deleside 2007
Baez 2017
Ballantyne 2010
Bickmore 2005
Blazun 2012
Blusi 2013
Blusi 2015
Choi 2020
Czaja 2018
Fields 2020
Fokkema & Knipscheer 2007
Goumopoulos 2017
Kahlbaugh 2011
Knowles 2017
Larsson 2016
LI 2017
Morton 2018
Mullins 2020
Neil-Sztramko 2020
Slegers 2008
Tkatch 2020
Tomasino 2017
Van der Heide 2012
Woodward 2011
Woodward 2013
